# Supplementary material for: Sustainable and Active Program—Development and Application of SAVING Methodology
Source: Int J Environ Res Public Health. 2022 Jun 2;19(11):6803. doi: 10.3390/ijerph19116803 (PMC9180391; doi:10.3390/ijerph19116803)
Supplement: Supplementary file 1 [file ijerph-19-06803-s001.zip]

Archive with 1 entries (1 files):
- ijerph-1727946-supplementary.pdf
